# Supplementary material for: Prevalence of Depression and Predictors of Discharge to a Psychiatric Hospital in Young People with Hospital-Treated Deliberate Self-Poisoning at an Australian Sentinel Unit
Source: Int J Environ Res Public Health. 2022 Nov 26;19(23):15753. doi: 10.3390/ijerph192315753 (PMC9737120; doi:10.3390/ijerph192315753)
Supplement: Supplementary file 1 [file ijerph-19-15753-s001.zip]

Archive with 1 entries (1 files):
- ijerph-2030071-supplementary.pdf
